# Supplementary material for: Establishment and characterization of a novel patient-derived TP63-rearranged anaplastic large-cell lymphoma model PTCL-S1
Source: Hum Cell. 2025 Jul 26;38(5):135. doi: 10.1007/s13577-025-01264-1 (PMC12296843; doi:10.1007/s13577-025-01264-1)
Supplement: Supplementary file 1 — Supplementary file1 (XLSX 10 KB) [file 13577_2025_1264_MOESM1_ESM.xlsx]

## Sheet: Sheet1
Program	Metric	Matched normal blood	Tumor	based on hs37d5 genome
fastp v0.23.4	total read	732932802	1488099370
	total base	110672853102	224703004870
	read 1 Q20 bases:	51484003451(93.0382%)	108294130577(96.3887%)
	read 1 Q30 bases:	47145406844(85.1978%)	102795960747(91.495%)
	read 2 Q20 bases:	46731329647(84.4495%)	93157331820(82.916%)
	read 2 Q30 bases:	39220310433(70.8761%)	76611203752(68.1889%)
	Duplication rate	0.0515186	0.0933953
Qualimap v2	general error rate	0.0147	0.013
	number of mismatches	1408736973	2453260263
	number of insertions	10500264	20094335
	mapped reads with insertion percentage	0.0138	0.0133
	number of deletions	12063399	23197249
	mapped reads with deletion percentage	0.0159	0.0154
	homopolymer indels	0.6108	0.6214
	mean coverageData	31.1724X	61.463X
